# Supplementary material for: Emergence of non-canonical parvalbumin-containing interneurons in hippocampus of a murine model of type I lissencephaly
Source: eLife. 2020 Nov 5;9:e62373. doi: 10.7554/eLife.62373 (PMC7673787; doi:10.7554/eLife.62373)
Supplement: Figure 2—figure supplement 1—source data 1. [file elife-62373-fig2-figsupp1-data1.xlsx]

## Sheet: Sheet1
Figure 2 -- Supplement 1
WT	GlobalLis
% PV-immunopositive RFP+ cells
92	97
94	92
90	89
	92
	95
	95
% RFP+ PV-immunopositive cells
98	99
97	96
95	96
	100
	98
	100
