# Supplementary material for: Emergence of non-canonical parvalbumin-containing interneurons in hippocampus of a murine model of type I lissencephaly
Source: eLife. 2020 Nov 5;9:e62373. doi: 10.7554/eLife.62373 (PMC7673787; doi:10.7554/eLife.62373)
Supplement: Figure 6—source data 1. [file elife-62373-fig6-data1.xlsx]

## Sheet: Sheet1
Figure 6B
Current inducing depolarization block
WT_FS	WT_NFS	GlobalLis_FS	GlobalLis_IS	GlobalLis_NFS
1350	850	950	1450	350
1350	900	1350	800	350
700	450	1450	550	1050
1500	550	1350	1250	1050
			1150
			900
			1200
			1150
			900
			750
			750
